# Supplementary material for: Association between the subcellular localization of host proteins and gut microbiome and metabolome in metabolic dysfunction-associated steatotic liver disease: a pilot study
Source: Front Mol Biosci. 2026 Jul 2;13:1703547. doi: 10.3389/fmolb.2026.1703547 (PMC13372696; doi:10.3389/fmolb.2026.1703547)
Supplement: Supplementary file 2 [file Table1.xlsx]

## Sheet: Sheet1
Supplementary table 1	Supplementary table 1 showing clinical data for MASLD patients
Supplementary table 2	Supplementary table 2 showing details for healthy controls
Supplementary table 3	Supplementary table 3 showing 26 Phylla identified in fecal samples MASLD patients and controls
Supplementary table 4	Supplementary table 4 showing 181 genera identified in fecal samples MASLD patients and controls
Supplementary table 5	Supplementary table 5 showing 43 Genera with significant altered abundance in the fecal samples of MASLD patients compared to healthy controls
Supplementary table 6	Supplementary table showing 36 Genera with significant altered abundance in the fecal samples of MAFLD compared to MASH patients
Supplementary table 7	Supplementary table showing Kruskal-Wallis rank sum test for 36 Genera with significant altered abundance in the fecal samples of patents with MASLD and MASH patients, and healthy controls
Supplementary table 8	Supplementary table showing the loading variables for the microbial genera in PCA between patients with MASLD and healthy controls
Supplementary table 9	Supplementary table showing three most contributin genera in PCA between patients with MASLD and healthy controls on the first two components
Supplementary table 10	Supplementary table showing the loading variables for the microbial genera in OPLS between patients with MASLD and healthy controls
Supplementary table 11	Supplementary table showing three most contributin genera in OPLS between patients with MASLD and healthy controls on the first two components
Supplementary table 12	Supplementary table showing the loading variables for the microbial genera in OPLS between patients with MAFLD and patients with MASH
Supplementary table 13	Supplementary table showing three most contributin genera in OPLS between patients with MAFLD and patients with MASH
Supplementary table 14	Supplementary table showing GC/MS identified fecal metabolites from patients with MASLD and healthy controls
Supplementary table 15	Supplementary table showing GC/MS identified serum metabolites from patients with MASLD and healthy controls
Supplementary table 16	Supplementary table showing the loading variables for fecal metabolites in OPLS between patients with MAFLD and patients with MASH
Supplementary table 17	Supplementary table showing three most contributin fecal metabolites in OPLS between patients with MAFLD and patients with MASH
Supplementary table 18	Supplementary table showing the loading variables for serum metabolites in OPLS between patients with MAFLD and patients with MASH
Supplementary table 19	Supplementary table showing three most contributin serum metabolites in OPLS between patients with MAFLD and patients with MASH
Supplementary table 20	Supplementary table showing filtered correlation coefficient absolute (r) >0.5 between microbial genera and fecal metabolome
Supplementary table 21	Supplementary table showing corresponding p value of filtered correlation analysis between microbial genera and fecal metabolome
Supplementary table 22	Supplementary table showing filtered correlation coefficient absolute (r) >0.5 between microbial genera and serum metabolome
Supplementary table 23	Supplementary table showing corresponding p value of filtered correlation analysis between microbial genera and serum metabolome
Supplementary table 24	Supplementary table showing filtered correlation coefficient absolute (r) >0.5 between microbial phyla and fecal metabolites class
Supplementary table 25	Supplementary table showing corresponding p value of filtered correlation analysis between microbial phyla and fecal metabolites class
Supplementary table 26	Supplementary table showing filtered correlation coefficient absolute (r) >0.5 between microbial phyla and fecal metabolites
Supplementary table 27	Supplementary table showing corresponding p value of filtered correlation analysis between microbial phyla and fecal metabolites
Supplementary table 28	Supplementary table showing filtered correlation coefficient absolute (r) >0.5 between microbial genera and fecal metabolites class
Supplementary table 29	Supplementary table showing corresponding p value of filtered correlation analysis between microbial genera and fecal metabolites class
Supplementary table 30	Supplementary table showing correlation coefficient (r) between microbial phyla and serum metabolites class
Supplementary table 31	Supplementary table showing corresponding p value of correlation analysis between microbial phyla and serum metabolites class
Supplementary table 32	Supplementary table showing filtered correlation coefficient absolute (r) >0.5 between microbial phyla and serum metabolites
Supplementary table 33	Supplementary table showing corresponding p value of filtered correlation analysis between microbial phyla and serum metabolites
Supplementary table 34	Supplementary table showing filtered correlation coefficient absolute (r) >0.5 between microbial genera and serum metabolites class
Supplementary table 35	Supplementary table showing corresponding p value of filtered correlation analysis between microbial genera and serum metabolites class
Supplementary table 36	Supplementary table showing filtered correlation coefficient absolute (r) >0.5 between fecal and serum metabolites
Supplementary table 37	Supplementary table showing corresponding p value of filtered correlation analysis between fecal and serum metabolites
Supplementary table 38	Supplementary table showing filtered correlation coefficient absolute (r) >0.5 between microbiome and TFs and SIRT1 in MASLD patients
Supplementary table 39	Supplementary table showing corresponding p value of filtered correlation analysis between microbiome and TFs and SIRT1 in MASLD patients
Supplementary table 40	Supplementary table showing filtered correlation coefficient absolute(r) >0.5 between fecal metabolome and TFs and SIRT1 in MASLD patients
Supplementary table 41	Supplementary table showing corresponding p value of filtered correlation analysis between fecal metabolome and TFs and SIRT1 in MASLD patients
Supplementary table 42	Supplementary table showing filtered correlation coefficientabsolute (r) >0.5 between serum metabolome and TFs and SIRT1 in MASLD patients
Supplementary table 43	Supplementary table showing corresponding p value of filtered correlation analysis between serum metabolome and TFs and SIRT1 in MASLD patients
Supplementary table 44	Supplementary table showing the loading variables for correlated microbiome related to SIRT1 localization score
Supplementary table 45	Supplementary table showing three most contributin microbial genera related to SIRT1 localization score
Supplementary table 46	Supplementary table showing the loading variables for correlated metabolome related to FXR localization score
Supplementary table 47	Supplementary table showing three most contributin metabolkites related to FXR localization score
Supplementary table 48	Supplementary table showing filtered correlation coefficient absolute (r) >0.5 between clinical data and MASLD patients microbiome
Supplementary table 49	Supplementary table showing corresponding p value of filtered correlation analysis between clinical data and MASLD patients microbiome
Supplementary table 50	Supplementary table showing filtered correlation coefficient absolute (r) >0.5 between clinical data and MASLD patients fecal metabolome
Supplementary table 51	Supplementary table showing corresponding p value of filtered correlation analysis between clinical data and MASLD patients fecal metabolome
Supplementary table 52	Supplementary table showing filtered correlation coefficient absolute (r) >0.5 between clinical data and MASLD patients serum metabolome
Supplementary table 53	Supplementary table showing corresponding p value of filtered correlation analysis between clinical data and MASLD patients serum metabolome
Supplementary table 54	Supplementary table showing filtered correlation coefficient absolute (r) >0.5 between clinical data and MASLD TF and SIRT1 expression
Supplementary table 55	Supplementary table showing showing corresponding p value of filtered correlation analysis between clinical data and MASLD TF and SIRT1 expression
Supplementary table 56	Supplementary table showing pairwise correlations between each two datasets
Supplementary table 57	Supplementary table showing number of variables selected to build DIABLO model.
Supplementary table 58	Supplementary Table showing the probability of binding between the suggested compound by DIABLO and the TFs and SIRT1
Supplementary table 59	Supplementary table showing the network depicted by DIABLO model

## Sheet: Supplementary table 1
Supplementary table 1 showing clinical data for MASLD patients
Pateints	Age	M/F	NAS score	MASH	MAFLD/MASH	S score	DM	BMI	HTN	Hb1Ac %	Triglyceride mg/dl	Total cholesterol mg/dl	HDL mg/dl	LDL mg/dl	Smoking	GPT U/L	GOT U/L	P.T %	Number of portal tracts	Degree of intreface hepatitis	Degree of lobular necrosis	Degree of portal inflammation	Stage of Fibrosis	S (Steatosis 0-3)	A (Activity Ballooning 0-2, inflammation 0-2, total 0-4)	F (Fibrosis 0-4)
P1	45	F	4	NO	MAFLD	1	YES	35.6	NO	8.27	153	197	N/A	N/A	NO	15	23	100	8	Mild	Mild	Moderate	Focal Bridging	1	1	2
P2	32	F	4	NO	MAFLD	1	PRE	33.2	NO	N/A	N/A	N/A	N/A	N/A	NO	100	83	N/A	6	Mild	Mild	Mild	Mild	1	1	1
P3	42	M	3	NO	MAFLD	1	YES	40	YES	6.8	N/A	N/A	N/A	N/A	YES	80	71	85	N/A	NO	Mild	Mild	N/A	1	2	1c
P4	41	F	6	YES	MASH	3	N/A	N/A	N/A	N/A	694	204	40	132	N/A	80	44	N/A	6	Mild	Mild	Marked	Mild	3	1	1
P5	40	M	5	YES	MASH	2	NO	34.4	YES	N/A	137	292	36	228	NO	60	67	92.5	9	Mild	Mild	Moderate	Focal Bridging	22	1	2
P6	62	F	4	NO	MAFLD	1	YES	N/A	NO	9.65	80	167	36	114	NO	44	35	N/A	6	Mild	Mild	Mild	Mild	1	1	1
P7	45	F	5	YES	MASH	2	NO	31.4	NO	N/A	N/A	N/A	N/A	N/A	NO	55	50	87.5	8	Mild	Mild	Moderate	Mild	2	1	1
P8	37	F	6	YES	MASH	3	YES	42	NO	10.3	N/A	N/A	N/A	N/A	NO	71	N/A	100	8	Mild	Mild	Moderate	Mild	3	1	1
P9	36	M	5	YES	MASH	1	YES	33	YES	N/A	N/A	N/A	N/A	N/A	NO	85	54	N/A	7	Mild	Mild	Moderate	Mild	1	1	1
P10	29	M	3	NO	MAFLD	1	NO	28.1	NO	N/A	266	254	38	163	X	93	58	N/A	8	Mild	Mild	Moderate	Mild	1	1	1
P11	23	M	6	YES	MASH	3	NO	30.4	YES	5.3	177	224	78	111	NO	240	116	100	8	Mild	Mild	Moderate	Focal Bridging	3	1	2
P12	40	M	6	YES	MASH	3	X	31.6	X	5.7	343	205	34	102	X	64	41	N/A	8	Mild	Mild	Moderate	Focal Bridging	3	1	2
P13	39	M	4	NO	MAFLD	1	YES	32.3	NO	9.4	168	213	N/A	N/A	NO	41	52	N/A	7	Mild	Mild	Mild	Mild	1	1	1
P14	42	F	7	YES	MASH	3	YES	35.1	YES	6.1	159	208	55	122	NO	50	28	N/A	8	Mild	Mild	Moderate	Mild	3	1	1
P15	49	M	6	YES	MASH	3	YES	31.1	NO	9.4	372	200	N/A	N/A	N/A	N/A	N/A	100	8	Mild	Mild	Marked	Mild	3	1	1
P16	33	F	6	YES	MASH	2	YES	37.9	NO	N/A	160	231	43	156	NO	99	64	90	6	Mild	Mild	Mild	Mild	2	1	1
P17	35	F	4	NO	MASH	2	YES	41	YES	8.8	111	178	65	91	NO	N/A	N/A	N/A	5	NO	NO	NO	Focal Bridging	2	2	3
P18	33	F	5	YES	MASH	2	NO	36.3	NO	N/A	182	326	64	226	NO	220	153	95	8	Mild	Mild	Moderate	Mild	2	1	1
P19	51	F	5	YES	MASH	3	NO	44	YES	N/A	189	143	N/A	N/A	NO	24	N/A	94	8	Mild	Mild	Moderate	Focal Bridging	3	1	2
P20	52	F	4	NO	MAFLD	1	NO	45.9	NO	6	99	154	N/A	N/A	NO	52	44	100	7	Mild	Mild	Mild	Mild	1	1	1
P21	43	F	4	NO	MAFLD	1	NO	39	YES	5.4	83	159	36	106	N/A	20	15	100	8	Mild	Mild	Moderate	Focal Bridging	1	1	2

## Sheet: Supplementary table 2
Supplementary table 2 showing details for healthy controls
Control	Male/Female	Age	Weight	Height	height (m2)	steatosis	BMI
MCN 25	Male	27	76	176	1.76	S0	24.5351
MCN 75	Female	33	62	174	1.74	S0	20.4783
MCN 100	Female	26	78	170	1.7	S0	26.9896
MCN 80	Female	29	49	162	1.62	S0	18.6709
MCN 30	Female	27	53	162	1.62	S0	20.1951
MCN 60	Female	29	63	167	1.67	S0	22.5896
MCN 105	Male	33	87	173	1.73	S0-1	29.0688
MCN 85	Female	35	50	158	1.58	S0	20.0288
MCN 90	Female	31	65	162	1.62	S0	24.7676
MCN 35	Male	32	73	174	1.74	S0	24.1115
MCN 65	Male	27	82	177	1.77	S0	26.1738
MCN 20	Male	30	72.7	171.5	1.715	S0	24.7176
MCN 15	Female	32	51	161	1.61	S0	19.6752
MCN 70	Male	43	72	172	1.72	S0	24.3375

## Sheet: Supplementary table 3
Supplementary table 3 showing 26 Phylla identified in fecal samples MASLD patients and controls
No.	Phylum
1	Bacteroidetes
2	Firmicutes
3	Proteobacteria
4	Actinobacteria
5	Synergistetes
6	Verrucomicrobia
7	BRC1
8	Tenericutes
9	Chloroflexi
10	Armatimonadetes
11	Lentisphaerae
12	Cyanobacteria/Chloroplast
13	Acidobacteria
14	Elusimicrobia
15	Euryarchaeota
16	Poribacteria
17	Gemmatimonadetes
18	Fusobacteria
19	Ignavibacteriae
20	candidate_division_WPSUnclassified2
21	Spirochaetes
22	Chlamydiae
23	Microgenomates
24	Candidatus_Saccharibacteria
25	Planctomycetes
26	Fibrobacteres

## Sheet: Supplementary table 4
Supplementary table 4 showing 181 genera identified in fecal samples MASLD patients and controls
No.	Genus
1	Prevotella
2	Bacteroides
3	Faecalibacterium
4	Veillonella
5	Romboutsia
6	Dialister
7	Alistipes
8	Lachnospiracea_incertae_sedis
9	Streptococcus
10	Roseburia
11	Megamonas
12	Escherichia/Shigella
13	Succinivibrio
14	Cloacibacillus
15	Ruminococcus
16	Hungatella
17	Akkermansia
18	Megasphaera
19	Alloprevotella
20	Parabacteroides
21	Bifidobacterium
22	Lactobacillus
23	Clostridium_IV
24	Papillibacter
25	Selenomonas
26	Acidaminococcus
27	Parasutterella
28	Mitsuokella
29	Eubacterium
30	Fusicatenibacter
31	Barnesiella
32	Oscillibacter
33	Sutterella
34	Butyricimonas
35	Phascolarctobacterium
36	Clostridium_sensu_stricto
37	Butyrivibrio
38	Collinsella
39	Senegalimassilia
40	Blautia
41	Robinsoniella
42	BRC1_genera_incertae_sedis
43	Insolitispirillum
44	Pseudobacteroides
45	Haemophilus
46	Holdemanella
47	Brassicibacter
48	Coprococcus
49	Clostridium_III
50	Cellulosilyticum
51	Ruminococcus
52	Gemmiger
53	Flavonifractor
54	Clostridium_XlVa
55	Hydrogenibacillus
56	Clostridium_XlVb
57	Azospirillum
58	Subdoligranulum
59	Erysipelotrichaceae_incertae_sedis
60	Odoribacter
61	Intestinimonas
62	Kandleria
63	Dorea
64	Alkaliphilus
65	Clostridium_XI
66	Coprobacter
67	Paraprevotella
68	Anaerobranca
69	Acidaminobacter
70	Guggenheimella
71	Turicibacter
72	Caloramator
73	Salmonella
74	Saccharofermentans
75	Anaerovorax
76	Elusimicrobium
77	Anaerostipes
78	Clostridium_XVIII
79	Intestinibacter
80	Moryella
81	Enterococcus
82	Desulfovibrio
83	Bilophila
84	Terrisporobacter
85	Pseudomonas
86	Bacillus
87	Victivallis
88	Pediococcus
89	Vallitalea
90	Eggerthella
91	Methanobrevibacter
92	Peptococcus
93	Anaerotruncus
94	Desulfocella
95	Acinetobacter
96	Lachnospira
97	Aestuariispira
98	Weissella
99	Leptolinea
100	Halomonas
101	Christensenella
102	Henriciella
103	Catenibacterium
104	Pseudoflavonifractor
105	Acetivibrio
106	Ethanoligenens
107	Leuconostoc
108	Cronobacter
109	GpI
110	Paenibacillus
111	Acholeplasma
112	Oribacterium
113	Slackia
114	Pseudopedobacter
115	Anaerosphaera
116	Lachnobacterium
117	Zhizhongheella
118	Thermicanus
119	Staphylococcus
120	Erwinia
121	Chthonomonas/Armatimonadetes_gp3
122	Oxalobacter
123	Asteroleplasma
124	Olsenella
125	Anaerovibrio
126	Desulfomicrobium
127	Gemmatimonas
128	Mogibacterium
129	Caloranaerobacter
130	Acetitomaculum
131	Raoultella
132	Granulicatella
133	Allisonella
134	Propioniferax
135	Faecalicoccus
136	Phaeospirillum
137	Streptophyta
138	Marinifilum
139	Anaerofilum
140	Anaeroglobus
141	Cosenzaea
142	Coprobacillus
143	Armatimonadetes_gp4
144	Rothia
145	Mycoplasma
146	Empedobacter
147	Poribacteria_genera_incertae_sedis
148	Actinomyces
149	Eisenbergiella
150	Pectinatus
151	Gordonibacter
152	Dysgonomonas
153	Emticicia
154	Hydrogenoanaerobacterium
155	WPSUnclassified2_genera_incertae_sedis
156	Dokdonia
157	Phocaeicola
158	Acetatifactor
159	Alicyclobacillus
160	Pseudobutyrivibrio
161	Anaerobiospirillum
162	Buttiauxella
163	Gp16
164	Enterobacter
165	Gp17
166	Holdemania
167	Porphyromonas
168	Comamonas
169	Butyricicoccus
170	Effusibacillus
171	Proteocatella
172	Cetobacterium
173	Cruoricaptor
174	Lachnoanaerobaculum
175	Citrobacter
176	Armatimonadetes_gp2
177	Vagococcus
178	Proteiniborus
179	Peptostreptococcaceae_incertae_sedis
180	Catenisphaera
181	Scardovia

## Sheet: Supplementary table 5
Supplementary table 5 showing 43 Genera with significant altered abundance in the fecal samples of MASLD patients compared to healthy controls
No.	Genera	Wilcoxon test P value
1	Prevotella	0.0168
2	Bacteroides	0.0017
3	Alistipes	< 0.0001
4	Escherichia/Shigella	0.0368
5	Succinivibrio	6e−04
6	Cloacibacillus	0.0406
7	Ruminococcus	0.0105
8	Akkermansia	0.0075
9	Megasphaera	0.0095
10	Parabacteroides	2e−04
11	Clostridium_IV	0.0071
12	Barnesiella	0.024
13	Oscillibacter	0.0263
14	Butyricimonas	0.0177
15	Senegalimassilia	0.0085
16	Blautia	0.0153
17	Pseudobacteroides	0.0286
18	Coprococcus	0.0071
19	Cellulosilyticum	0.0015
20	Clostridium_XlVb	0.0312
21	Azospirillum	0.0354
22	Subdoligranulum	0.001
23	Odoribacter	0.0086
24	Intestinimonas	0.0058
25	Alkaliphilus	0.0262
26	Anaerobranca	0.0114
27	Acidaminobacter	0.008
28	Guggenheimella	0.0204
29	Caloramator	0.001
30	Salmonella	0.0043
31	Anaerovorax	0.0399
32	Anaerostipes	0.0024
33	Pseudomonas	0.0059
34	Eggerthella	8e−04
35	Anaerotruncus	0.0051
36	Christensenella	0.0031
37	Henriciella	0.0191
38	Pseudoflavonifractor	0.0357
39	Cronobacter	0.0482
40	Paenibacillus	0.0368
41	Chthonomonas/Armatimonadetes_gp3	0.0232
42	Oxalobacter	0.0401
43	Desulfomicrobium	0.0032

## Sheet: Supplementary table 6
Supplementary table showing 36 Genera with significant altered abundance in the fecal samples of MASLD compared to MASH patients
No.	Genera	Kruskal Wallis Test
1	Bacteroides	0.0034
2	Alistipes	0.0004
3	Succinivibrio	0.0028
4	Ruminococcus	0.0208
5	Akkermansia	0.028
6	Megasphaera	0.0248
7	Parabacteroides	0.0007
8	Clostridium_IV	0.0178
9	Barnesiella	0.046
10	Oscillibacter	0.0374
11	Butyricimonas	0.006
12	Senegalimassilia	0.026
13	Blautia	0.0298
14	Pseudobacteroides	0.0367
15	Coprococcus	0.0234
16	Cellulosilyticum	0.0066
17	Subdoligranulum	0.0041
18	Odoribacter	0.0286
19	Intestinimonas	0.0037
20	Anaerobranca	0.0404
21	Acidaminobacter	0.029
22	Caloramator	0.0031
23	Salmonella	0.0011
24	Anaerostipes	0.0018
25	Pseudomonas	0.0226
26	Eggerthella	0.0024
27	Anaerotruncus	0.0186
28	Halomonas	0.0197
29	Christensenella	0.0065
30	Henriciella	0.019
31	Ethanoligenens	0.0234
32	Erwinia	0.0028
33	Chthonomonas/Armatimonadetes_gp3	0.0264
34	Desulfomicrobium	0.0103
35	Raoultella	0.014
36	Granulicatella	0.0497

## Sheet: Supplementary table 7
Supplementary table showing Kruskal-Wallis rank sum test for 36 Genera with significant altered abundance in the fecal samples of patents with MASLD and MASH patients, and healthy controls
Kruskal-Wallis rank sum test
data: x and u
Kruskal-Wallis chi-squared = 6.0032, df = 2, p-value = 0.05
Comparison of x by u
(Benjamini-Hochberg)
Col Mean-|
Row Mean | Healthy MAFLD
---------+---------------------
MAFLD | 0.690342
| 0.2450
|
MASH | -1.846323 -2.263448
| 0.0486 0.0354
alpha = 0.05
Reject Ho if p <= alpha/2
[1] "Granulicatella"
[1] ""
$chi2
[1] 6.00321
$Z
[1] 0.690342 -1.846324 -2.263448
$P
[1] 0.24498956 0.03242260 0.01180404
$P.adjusted
[1] 0.24498956 0.04863390 0.03541212
$comparisons
[1] "Healthy - MAFLD" "Healthy - MASH" "MAFLD - MASH"
[1] "________"
[1] ""
Kruskal-Wallis rank sum test
data: x and u
Kruskal-Wallis chi-squared = 8.5321, df = 2, p-value = 0.01
Comparison of x by u
(Benjamini-Hochberg)
Col Mean-|
Row Mean | Healthy MAFLD
---------+---------------------
MAFLD | 0.887582
| 0.1874
|
MASH | -2.156134 -2.723538
| 0.0233* 0.0097*
alpha = 0.05
Reject Ho if p <= alpha/2
[1] "Raoultella"
[1] ""
$chi2
[1] 8.532096
$Z
[1] 0.8875824 -2.1561348 -2.7235387
$P
[1] 0.187382714 0.015536570 0.003229332
$P.adjusted
[1] 0.187382714 0.023304855 0.009687997
$comparisons
[1] "Healthy - MAFLD" "Healthy - MASH" "MAFLD - MASH"
[1] "________"
[1] ""
Kruskal-Wallis rank sum test
data: x and u
Kruskal-Wallis chi-squared = 9.1504, df = 2, p-value = 0.01
Comparison of x by u
(Benjamini-Hochberg)
Col Mean-|
Row Mean | Healthy MAFLD
---------+---------------------
MAFLD | 2.723784
| 0.0097*
|
MASH | 2.334800 -0.685213
| 0.0147* 0.2466
alpha = 0.05
Reject Ho if p <= alpha/2
[1] "Desulfomicrobium"
[1] ""
$chi2
[1] 9.150368
$Z
[1] 2.7237848 2.3348007 -0.6852132
$P
[1] 0.003226927 0.009776918 0.246604685
$P.adjusted
[1] 0.00968078 0.01466538 0.24660468
$comparisons
[1] "Healthy - MAFLD" "Healthy - MASH" "MAFLD - MASH"
[1] "________"
[1] ""
Kruskal-Wallis rank sum test
data: x and u
Kruskal-Wallis chi-squared = 7.2724, df = 2, p-value = 0.03
Comparison of x by u
(Benjamini-Hochberg)
Col Mean-|
Row Mean | Healthy MAFLD
---------+---------------------
MAFLD | 0.852377
| 0.1970
|
MASH | 2.680399 1.456784
| 0.0110* 0.1089
alpha = 0.05
Reject Ho if p <= alpha/2
[1] "Chthonomonas/Armatimonadetes_gp3"
[1] ""
$chi2
[1] 7.27238
$Z
[1] 0.8523777 2.6803995 1.4567845
$P
[1] 0.197002241 0.003676717 0.072587935
$P.adjusted
[1] 0.19700224 0.01103015 0.10888190
$comparisons
[1] "Healthy - MAFLD" "Healthy - MASH" "MAFLD - MASH"
[1] "________"
[1] ""
Kruskal-Wallis rank sum test
data: x and u
Kruskal-Wallis chi-squared = 11.7692, df = 2, p-value = 0
Comparison of x by u
(Benjamini-Hochberg)
Col Mean-|
Row Mean | Healthy MAFLD
---------+---------------------
MAFLD | 0.000000
| 0.5000
|
MASH | -3.115866 -2.670742
| 0.0028* 0.0057*
alpha = 0.05
Reject Ho if p <= alpha/2
[1] "Erwinia"
[1] ""
$chi2
[1] 11.76923
$Z
[1] 0.000000 -3.115867 -2.670743
$P
[1] 0.5000000000 0.0009170261 0.0037841806
$P.adjusted
[1] 0.500000000 0.002751078 0.005676271
$comparisons
[1] "Healthy - MAFLD" "Healthy - MASH" "MAFLD - MASH"
[1] "________"
[1] ""
Kruskal-Wallis rank sum test
data: x and u
Kruskal-Wallis chi-squared = 7.5119, df = 2, p-value = 0.02
Comparison of x by u
(Benjamini-Hochberg)
Col Mean-|
Row Mean | Healthy MAFLD
---------+---------------------
MAFLD | -0.881017
| 0.1892
|
MASH | 1.988555 2.573424
| 0.0351 0.0151*
alpha = 0.05
Reject Ho if p <= alpha/2
[1] "Ethanoligenens"
[1] ""
$chi2
[1] 7.511901
$Z
[1] -0.8810178 1.9885553 2.5734245
$P
[1] 0.189154085 0.023375156 0.005034881
$P.adjusted
[1] 0.18915408 0.03506273 0.01510464
$comparisons
[1] "Healthy - MAFLD" "Healthy - MASH" "MAFLD - MASH"
[1] "________"
[1] ""
Kruskal-Wallis rank sum test
data: x and u
Kruskal-Wallis chi-squared = 7.9255, df = 2, p-value = 0.02
Comparison of x by u
(Benjamini-Hochberg)
Col Mean-|
Row Mean | Healthy MAFLD
---------+---------------------
MAFLD | 0.844646
| 0.1992
|
MASH | 2.792563 1.560550
| 0.0078* 0.0890
alpha = 0.05
Reject Ho if p <= alpha/2
[1] "Henriciella"
[1] ""
$chi2
[1] 7.925549
$Z
[1] 0.8446468 2.7925638 1.5605504
$P
[1] 0.199154032 0.002614608 0.059314938
$P.adjusted
[1] 0.199154032 0.007843823 0.088972407
$comparisons
[1] "Healthy - MAFLD" "Healthy - MASH" "MAFLD - MASH"
[1] "________"
[1] ""
Kruskal-Wallis rank sum test
data: x and u
Kruskal-Wallis chi-squared = 10.0723, df = 2, p-value = 0.01
Comparison of x by u
(Benjamini-Hochberg)
Col Mean-|
Row Mean | Healthy MAFLD
---------+---------------------
MAFLD | 1.580749
| 0.0855
|
MASH | 3.160939 1.150282
| 0.0024* 0.1250
alpha = 0.05
Reject Ho if p <= alpha/2
[1] "Christensenella"
[1] ""
$chi2
[1] 10.0723
$Z
[1] 1.580749 3.160940 1.150283
$P
[1] 0.0569676866 0.0007863049 0.1250136972
$P.adjusted
[1] 0.085451530 0.002358915 0.125013697
$comparisons
[1] "Healthy - MAFLD" "Healthy - MASH" "MAFLD - MASH"
[1] "________"
[1] ""
Kruskal-Wallis rank sum test
data: x and u
Kruskal-Wallis chi-squared = 7.8501, df = 2, p-value = 0.02
Comparison of x by u
(Benjamini-Hochberg)
Col Mean-|
Row Mean | Healthy MAFLD
---------+---------------------
MAFLD | 0.094394
| 0.4624
|
MASH | -2.503797 -2.239213
| 0.0184* 0.0189*
alpha = 0.05
Reject Ho if p <= alpha/2
[1] "Halomonas"
[1] ""
$chi2
[1] 7.850133
$Z
[1] 0.09439477 -2.50379719 -2.23921350
$P
[1] 0.462397786 0.006143422 0.012571014
$P.adjusted
[1] 0.46239779 0.01843027 0.01885652
$comparisons
[1] "Healthy - MAFLD" "Healthy - MASH" "MAFLD - MASH"
[1] "________"
[1] ""
Kruskal-Wallis rank sum test
data: x and u
Kruskal-Wallis chi-squared = 7.9681, df = 2, p-value = 0.02
Comparison of x by u
(Benjamini-Hochberg)
Col Mean-|
Row Mean | Healthy MAFLD
---------+---------------------
MAFLD | 2.409769
| 0.0239*
|
MASH | 2.343498 -0.368044
| 0.0143* 0.3564
alpha = 0.05
Reject Ho if p <= alpha/2
[1] "Anaerotruncus"
[1] ""
$chi2
[1] 7.968055
$Z
[1] 2.4097696 2.3434981 -0.3680449
$P
[1] 0.007981298 0.009551931 0.356419875
$P.adjusted
[1] 0.02394389 0.01432790 0.35641988
$comparisons
[1] "Healthy - MAFLD" "Healthy - MASH" "MAFLD - MASH"
[1] "________"
[1] ""
Kruskal-Wallis rank sum test
data: x and u
Kruskal-Wallis chi-squared = 12.0391, df = 2, p-value = 0
Comparison of x by u
(Benjamini-Hochberg)
Col Mean-|
Row Mean | Healthy MAFLD
---------+---------------------
MAFLD | 2.095763
| 0.0271
|
MASH | 3.388506 0.837381
| 0.0011* 0.2012
alpha = 0.05
Reject Ho if p <= alpha/2
[1] "Eggerthella"
[1] ""
$chi2
[1] 12.03908
$Z
[1] 2.0957632 3.3885067 0.8373816
$P
[1] 0.0180516026 0.0003513716 0.2011890567
$P.adjusted
[1] 0.027077404 0.001054115 0.201189057
$comparisons
[1] "Healthy - MAFLD" "Healthy - MASH" "MAFLD - MASH"
[1] "________"
[1] ""
Kruskal-Wallis rank sum test
data: x and u
Kruskal-Wallis chi-squared = 7.5819, df = 2, p-value = 0.02
Comparison of x by u
(Benjamini-Hochberg)
Col Mean-|
Row Mean | Healthy MAFLD
---------+---------------------
MAFLD | -2.062048
| 0.0294
|
MASH | -2.520187 -0.126360
| 0.0176* 0.4497
alpha = 0.05
Reject Ho if p <= alpha/2
[1] "Pseudomonas"
[1] ""
$chi2
[1] 7.581901
$Z
[1] -2.0620486 -2.5201871 -0.1263604
$P
[1] 0.019601557 0.005864624 0.449723342
$P.adjusted
[1] 0.02940233 0.01759387 0.44972334
$comparisons
[1] "Healthy - MAFLD" "Healthy - MASH" "MAFLD - MASH"
[1] "________"
[1] ""
Kruskal-Wallis rank sum test
data: x and u
Kruskal-Wallis chi-squared = 12.6223, df = 2, p-value = 0
Comparison of x by u
(Benjamini-Hochberg)
Col Mean-|
Row Mean | Healthy MAFLD
---------+---------------------
MAFLD | 1.195332
| 0.1160
|
MASH | 3.538859 1.854351
| 0.0006* 0.0478
alpha = 0.05
Reject Ho if p <= alpha/2
[1] "Anaerostipes"
[1] ""
$chi2
[1] 12.62229
$Z
[1] 1.195332 3.538860 1.854351
$P
[1] 0.1159786538 0.0002009298 0.0318444629
$P.adjusted
[1] 0.1159786538 0.0006027895 0.0477666943
$comparisons
[1] "Healthy - MAFLD" "Healthy - MASH" "MAFLD - MASH"
[1] "________"
[1] ""
Kruskal-Wallis rank sum test
data: x and u
Kruskal-Wallis chi-squared = 13.5569, df = 2, p-value = 0
Comparison of x by u
(Benjamini-Hochberg)
Col Mean-|
Row Mean | Healthy MAFLD
---------+---------------------
MAFLD | -0.761774
| 0.2231
|
MASH | -3.590534 -2.326261
| 0.0005* 0.0150*
alpha = 0.05
Reject Ho if p <= alpha/2
[1] "Salmonella"
[1] ""
$chi2
[1] 13.55686
$Z
[1] -0.7617749 -3.5905343 -2.3262617
$P
[1] 0.2230971706 0.0001650004 0.0100022979
$P.adjusted
[1] 0.2230971706 0.0004950012 0.0150034469
$comparisons
[1] "Healthy - MAFLD" "Healthy - MASH" "MAFLD - MASH"
[1] "________"
[1] ""
Kruskal-Wallis rank sum test
data: x and u
Kruskal-Wallis chi-squared = 11.5238, df = 2, p-value = 0
Comparison of x by u
(Benjamini-Hochberg)
Col Mean-|
Row Mean | Healthy MAFLD
---------+---------------------
MAFLD | 2.001394
| 0.0340
|
MASH | 3.327798 0.878421
| 0.0013* 0.1899
alpha = 0.05
Reject Ho if p <= alpha/2
[1] "Caloramator"
[1] ""
$chi2
[1] 11.52375
$Z
[1] 2.0013949 3.3277983 0.8784214
$P
[1] 0.022674926 0.000437676 0.189857549
$P.adjusted
[1] 0.034012389 0.001313028 0.189857549
$comparisons
[1] "Healthy - MAFLD" "Healthy - MASH" "MAFLD - MASH"
[1] "________"
[1] ""
Kruskal-Wallis rank sum test
data: x and u
Kruskal-Wallis chi-squared = 7.084, df = 2, p-value = 0.03
Comparison of x by u
(Benjamini-Hochberg)
Col Mean-|
Row Mean | Healthy MAFLD
---------+---------------------
MAFLD | 1.909194
| 0.0422
|
MASH | 2.483160 0.245383
| 0.0195* 0.4031
alpha = 0.05
Reject Ho if p <= alpha/2
[1] "Acidaminobacter"
[1] ""
$chi2
[1] 7.083982
$Z
[1] 1.9091944 2.4831609 0.2453838
$P
[1] 0.028118511 0.006511113 0.403079625
$P.adjusted
[1] 0.04217777 0.01953334 0.40307962
$comparisons
[1] "Healthy - MAFLD" "Healthy - MASH" "MAFLD - MASH"
[1] "________"
[1] ""
Kruskal-Wallis rank sum test
data: x and u
Kruskal-Wallis chi-squared = 6.4172, df = 2, p-value = 0.04
Comparison of x by u
(Benjamini-Hochberg)
Col Mean-|
Row Mean | Healthy MAFLD
---------+---------------------
MAFLD | 2.035888
| 0.0313
|
MASH | 2.221003 -0.104281
| 0.0395 0.4585
alpha = 0.05
Reject Ho if p <= alpha/2
[1] "Anaerobranca"
[1] ""
$chi2
[1] 6.417203
$Z
[1] 2.0358889 2.2210039 -0.1042811
$P
[1] 0.02088076 0.01317535 0.45847315
$P.adjusted
[1] 0.03132113 0.03952605 0.45847315
$comparisons
[1] "Healthy - MAFLD" "Healthy - MASH" "MAFLD - MASH"
[1] "________"
[1] ""
Kruskal-Wallis rank sum test
data: x and u
Kruskal-Wallis chi-squared = 11.2204, df = 2, p-value = 0
Comparison of x by u
(Benjamini-Hochberg)
Col Mean-|
Row Mean | Healthy MAFLD
---------+---------------------
MAFLD | 0.959478
| 0.1687
|
MASH | 3.316346 1.896248
| 0.0014* 0.0434
alpha = 0.05
Reject Ho if p <= alpha/2
[1] "Intestinimonas"
[1] ""
$chi2
[1] 11.22041
$Z
[1] 0.9594785 3.3163469 1.8962487
$P
[1] 0.1686588794 0.0004560128 0.0289635829
$P.adjusted
[1] 0.168658879 0.001368038 0.043445374
$comparisons
[1] "Healthy - MAFLD" "Healthy - MASH" "MAFLD - MASH"
[1] "________"
[1] ""
Kruskal-Wallis rank sum test
data: x and u
Kruskal-Wallis chi-squared = 7.1114, df = 2, p-value = 0.03
Comparison of x by u
(Benjamini-Hochberg)
Col Mean-|
Row Mean | Healthy MAFLD
---------+---------------------
MAFLD | 2.329383
| 0.0298*
|
MASH | 2.153781 -0.451374
| 0.0234* 0.3259
alpha = 0.05
Reject Ho if p <= alpha/2
[1] "Odoribacter"
[1] ""
$chi2
[1] 7.111373
$Z
[1] 2.3293838 2.1537813 -0.4513746
$P
[1] 0.009919372 0.015628663 0.325859790
$P.adjusted
[1] 0.02975812 0.02344299 0.32585979
$comparisons
[1] "Healthy - MAFLD" "Healthy - MASH" "MAFLD - MASH"
[1] "________"
[1] ""
Kruskal-Wallis rank sum test
data: x and u
Kruskal-Wallis chi-squared = 11.0019, df = 2, p-value = 0
Comparison of x by u
(Benjamini-Hochberg)
Col Mean-|
Row Mean | Healthy MAFLD
---------+---------------------
MAFLD | 2.779933
| 0.0041*
|
MASH | 2.806585 -0.336205
| 0.0075* 0.3684
alpha = 0.05
Reject Ho if p <= alpha/2
[1] "Subdoligranulum"
[1] ""
$chi2
[1] 11.00192
$Z
[1] 2.7799335 2.8065857 -0.3362056
$P
[1] 0.002718502 0.002503480 0.368357925
$P.adjusted
[1] 0.004077752 0.007510440 0.368357925
$comparisons
[1] "Healthy - MAFLD" "Healthy - MASH" "MAFLD - MASH"
[1] "________"
[1] ""
Kruskal-Wallis rank sum test
data: x and u
Kruskal-Wallis chi-squared = 10.0349, df = 2, p-value = 0.01
Comparison of x by u
(Benjamini-Hochberg)
Col Mean-|
Row Mean | Healthy MAFLD
---------+---------------------
MAFLD | 2.498578
| 0.0094*
|
MASH | 2.814125 -0.052242
| 0.0073* 0.4792
alpha = 0.05
Reject Ho if p <= alpha/2
[1] "Cellulosilyticum"
[1] ""
$chi2
[1] 10.03492
$Z
[1] 2.49857886 2.81412565 -0.05224243
$P
[1] 0.006234620 0.002445505 0.479167762
$P.adjusted
[1] 0.009351930 0.007336516 0.479167762
$comparisons
[1] "Healthy - MAFLD" "Healthy - MASH" "MAFLD - MASH"
[1] "________"
[1] ""
Kruskal-Wallis rank sum test
data: x and u
Kruskal-Wallis chi-squared = 7.5095, df = 2, p-value = 0.02
Comparison of x by u
(Benjamini-Hochberg)
Col Mean-|
Row Mean | Healthy MAFLD
---------+---------------------
MAFLD | 1.781202
| 0.0562
|
MASH | 2.636742 0.503264
| 0.0126* 0.3074
alpha = 0.05
Reject Ho if p <= alpha/2
[1] "Coprococcus"
[1] ""
$chi2
[1] 7.509511
$Z
[1] 1.7812021 2.6367427 0.5032642
$P
[1] 0.037439721 0.004185315 0.307389251
$P.adjusted
[1] 0.05615958 0.01255595 0.30738925
$comparisons
[1] "Healthy - MAFLD" "Healthy - MASH" "MAFLD - MASH"
[1] "________"
[1] ""
Kruskal-Wallis rank sum test
data: x and u
Kruskal-Wallis chi-squared = 6.61, df = 2, p-value = 0.04
Comparison of x by u
(Benjamini-Hochberg)
Col Mean-|
Row Mean | Healthy MAFLD
---------+---------------------
MAFLD | 0.857178
| 0.1957
|
MASH | 2.560174 1.348998
| 0.0157* 0.1330
alpha = 0.05
Reject Ho if p <= alpha/2
[1] "Pseudobacteroides"
[1] ""
$chi2
[1] 6.610047
$Z
[1] 0.8571789 2.5601741 1.3489988
$P
[1] 0.195673002 0.005230987 0.088668682
$P.adjusted
[1] 0.19567300 0.01569296 0.13300302
$comparisons
[1] "Healthy - MAFLD" "Healthy - MASH" "MAFLD - MASH"
[1] "________"
[1] ""
Kruskal-Wallis rank sum test
data: x and u
Kruskal-Wallis chi-squared = 7.0252, df = 2, p-value = 0.03
Comparison of x by u
(Benjamini-Hochberg)
Col Mean-|
Row Mean | Healthy MAFLD
---------+---------------------
MAFLD | 1.214992
| 0.1683
|
MASH | 2.647879 1.071263
| 0.0121* 0.1420
alpha = 0.05
Reject Ho if p <= alpha/2
[1] "Blautia"
[1] ""
$chi2
[1] 7.025157
$Z
[1] 1.214992 2.647880 1.071264
$P
[1] 0.112184542 0.004049914 0.142025433
$P.adjusted
[1] 0.16827681 0.01214974 0.14202543
$comparisons
[1] "Healthy - MAFLD" "Healthy - MASH" "MAFLD - MASH"
[1] "________"
[1] ""
Kruskal-Wallis rank sum test
data: x and u
Kruskal-Wallis chi-squared = 7.3029, df = 2, p-value = 0.03
Comparison of x by u
(Benjamini-Hochberg)
Col Mean-|
Row Mean | Healthy MAFLD
---------+---------------------
MAFLD | -2.434440
| 0.0224*
|
MASH | -2.084219 0.614617
| 0.0279 0.2694
alpha = 0.05
Reject Ho if p <= alpha/2
[1] "Senegalimassilia"
[1] ""
$chi2
[1] 7.302945
$Z
[1] -2.434441 -2.084219 0.614617
$P
[1] 0.00745741 0.01857011 0.26940383
$P.adjusted
[1] 0.02237223 0.02785517 0.26940383
$comparisons
[1] "Healthy - MAFLD" "Healthy - MASH" "MAFLD - MASH"
[1] "________"
[1] ""
Kruskal-Wallis rank sum test
data: x and u
Kruskal-Wallis chi-squared = 10.2306, df = 2, p-value = 0.01
Comparison of x by u
(Benjamini-Hochberg)
Col Mean-|
Row Mean | Healthy MAFLD
---------+---------------------
MAFLD | 0.498373
| 0.3091
|
MASH | 3.078118 2.146840
| 0.0031* 0.0239*
alpha = 0.05
Reject Ho if p <= alpha/2
[1] "Butyricimonas"
[1] ""
$chi2
[1] 10.23062
$Z
[1] 0.498374 3.078118 2.146840
$P
[1] 0.309110237 0.001041562 0.015902997
$P.adjusted
[1] 0.309110237 0.003124685 0.023854495
$comparisons
[1] "Healthy - MAFLD" "Healthy - MASH" "MAFLD - MASH"
[1] "________"
[1] ""
Kruskal-Wallis rank sum test
data: x and u
Kruskal-Wallis chi-squared = 6.5721, df = 2, p-value = 0.04
Comparison of x by u
(Benjamini-Hochberg)
Col Mean-|
Row Mean | Healthy MAFLD
---------+---------------------
MAFLD | 0.927955
| 0.1767
|
MASH | 2.558781 1.277998
| 0.0158* 0.1509
alpha = 0.05
Reject Ho if p <= alpha/2
[1] "Oscillibacter"
[1] ""
$chi2
[1] 6.572057
$Z
[1] 0.9279552 2.5587820 1.2779988
$P
[1] 0.17671541 0.00525198 0.10062492
$P.adjusted
[1] 0.17671541 0.01575594 0.15093738
$comparisons
[1] "Healthy - MAFLD" "Healthy - MASH" "MAFLD - MASH"
[1] "________"
[1] ""
Kruskal-Wallis rank sum test
data: x and u
Kruskal-Wallis chi-squared = 6.1572, df = 2, p-value = 0.05
Comparison of x by u
(Benjamini-Hochberg)
Col Mean-|
Row Mean | Healthy MAFLD
---------+---------------------
MAFLD | 1.109138
| 0.2005
|
MASH | 2.480123 1.031876
| 0.0197* 0.1511
alpha = 0.05
Reject Ho if p <= alpha/2
[1] "Barnesiella"
[1] ""
$chi2
[1] 6.157191
$Z
[1] 1.109139 2.480124 1.031876
$P
[1] 0.133685215 0.006566837 0.151065018
$P.adjusted
[1] 0.20052782 0.01970051 0.15106502
$comparisons
[1] "Healthy - MAFLD" "Healthy - MASH" "MAFLD - MASH"
[1] "________"
[1] ""
Kruskal-Wallis rank sum test
data: x and u
Kruskal-Wallis chi-squared = 8.0625, df = 2, p-value = 0.02
Comparison of x by u
(Benjamini-Hochberg)
Col Mean-|
Row Mean | Healthy MAFLD
---------+---------------------
MAFLD | 1.533485
| 0.0939
|
MASH | 2.812154 0.897940
| 0.0074* 0.1846
alpha = 0.05
Reject Ho if p <= alpha/2
[1] "Clostridium_IV"
[1] ""
$chi2
[1] 8.062533
$Z
[1] 1.5334852 2.8121543 0.8979404
$P
[1] 0.062578170 0.002460545 0.184608675
$P.adjusted
[1] 0.093867255 0.007381634 0.184608675
$comparisons
[1] "Healthy - MAFLD" "Healthy - MASH" "MAFLD - MASH"
[1] "________"
[1] ""
Kruskal-Wallis rank sum test
data: x and u
Kruskal-Wallis chi-squared = 14.5304, df = 2, p-value = 0
Comparison of x by u
(Benjamini-Hochberg)
Col Mean-|
Row Mean | Healthy MAFLD
---------+---------------------
MAFLD | 3.503423
| 0.0007*
|
MASH | 2.830252 -1.029499
| 0.0035* 0.1516
alpha = 0.05
Reject Ho if p <= alpha/2
[1] "Parabacteroides"
[1] ""
$chi2
[1] 14.53039
$Z
[1] 3.503424 2.830252 -1.029499
$P
[1] 0.0002296589 0.0023255655 0.1516226116
$P.adjusted
[1] 0.0006889766 0.0034883482 0.1516226116
$comparisons
[1] "Healthy - MAFLD" "Healthy - MASH" "MAFLD - MASH"
[1] "________"
[1] ""
Kruskal-Wallis rank sum test
data: x and u
Kruskal-Wallis chi-squared = 7.3923, df = 2, p-value = 0.02
Comparison of x by u
(Benjamini-Hochberg)
Col Mean-|
Row Mean | Healthy MAFLD
---------+---------------------
MAFLD | -2.532216
| 0.0170*
|
MASH | -1.958762 0.818587
| 0.0376 0.2065
alpha = 0.05
Reject Ho if p <= alpha/2
[1] "Megasphaera"
[1] ""
$chi2
[1] 7.392308
$Z
[1] -2.5322167 -1.9587629 0.8185875
$P
[1] 0.005667197 0.025070280 0.206510905
$P.adjusted
[1] 0.01700159 0.03760542 0.20651090
$comparisons
[1] "Healthy - MAFLD" "Healthy - MASH" "MAFLD - MASH"
[1] "________"
[1] ""
Kruskal-Wallis rank sum test
data: x and u
Kruskal-Wallis chi-squared = 7.154, df = 2, p-value = 0.03
Comparison of x by u
(Benjamini-Hochberg)
Col Mean-|
Row Mean | Healthy MAFLD
---------+---------------------
MAFLD | 2.015219
| 0.0329
|
MASH | 2.440542 0.104281
| 0.0220* 0.4585
alpha = 0.05
Reject Ho if p <= alpha/2
[1] "Akkermansia"
[1] ""
$chi2
[1] 7.154045
$Z
[1] 2.0152200 2.4405430 0.1042811
$P
[1] 0.0219408 0.0073326 0.4584731
$P.adjusted
[1] 0.0329112 0.0219978 0.4584731
$comparisons
[1] "Healthy - MAFLD" "Healthy - MASH" "MAFLD - MASH"
[1] "________"
[1] ""
Kruskal-Wallis rank sum test
data: x and u
Kruskal-Wallis chi-squared = 7.7461, df = 2, p-value = 0.02
Comparison of x by u
(Benjamini-Hochberg)
Col Mean-|
Row Mean | Healthy MAFLD
---------+---------------------
MAFLD | 1.305428
| 0.1438
|
MASH | 2.778742 1.094234
| 0.0082* 0.1369
alpha = 0.05
Reject Ho if p <= alpha/2
[1] "Ruminococcus"
[1] ""
$chi2
[1] 7.746102
$Z
[1] 1.305428 2.778743 1.094234
$P
[1] 0.095873496 0.002728488 0.136926118
$P.adjusted
[1] 0.143810243 0.008185463 0.136926118
$comparisons
[1] "Healthy - MAFLD" "Healthy - MASH" "MAFLD - MASH"
[1] "________"
[1] ""
Kruskal-Wallis rank sum test
data: x and u
Kruskal-Wallis chi-squared = 11.7641, df = 2, p-value = 0
Comparison of x by u
(Benjamini-Hochberg)
Col Mean-|
Row Mean | Healthy MAFLD
---------+---------------------
MAFLD | -2.566037
| 0.0077*
|
MASH | -3.140753 -0.161189
| 0.0025* 0.4360
alpha = 0.05
Reject Ho if p <= alpha/2
[1] "Succinivibrio"
[1] ""
$chi2
[1] 11.76408
$Z
[1] -2.5660378 -3.1407535 -0.1611895
$P
[1] 0.0051433810 0.0008425689 0.4359720644
$P.adjusted
[1] 0.007715072 0.002527707 0.435972064
$comparisons
[1] "Healthy - MAFLD" "Healthy - MASH" "MAFLD - MASH"
[1] "________"
[1] ""
Kruskal-Wallis rank sum test
data: x and u
Kruskal-Wallis chi-squared = 15.5252, df = 2, p-value = 0
Comparison of x by u
(Benjamini-Hochberg)
Col Mean-|
Row Mean | Healthy MAFLD
---------+---------------------
MAFLD | 3.023718
| 0.0019*
|
MASH | 3.559741 0.068911
| 0.0006* 0.4725
alpha = 0.05
Reject Ho if p <= alpha/2
[1] "Alistipes"
[1] ""
$chi2
[1] 15.52516
$Z
[1] 3.0237183 3.5597418 0.0689117
$P
[1] 0.0012484439 0.0001856098 0.4725299521
$P.adjusted
[1] 0.0018726659 0.0005568293 0.4725299521
$comparisons
[1] "Healthy - MAFLD" "Healthy - MASH" "MAFLD - MASH"
[1] "________"
[1] ""
Kruskal-Wallis rank sum test
data: x and u
Kruskal-Wallis chi-squared = 11.376, df = 2, p-value = 0
Comparison of x by u
(Benjamini-Hochberg)
Col Mean-|
Row Mean | Healthy MAFLD
---------+---------------------
MAFLD | 3.224251
| 0.0019*
|
MASH | 2.248331 -1.252940
| 0.0184* 0.1051
alpha = 0.05
Reject Ho if p <= alpha/2
[1] "Bacteroides"
[1] ""
$chi2
[1] 11.37598
$Z
[1] 3.224251 2.248331 -1.252940
$P
[1] 0.0006315132 0.0122775370 0.1051137666
$P.adjusted
[1] 0.001894539 0.018416306 0.105113767
$comparisons
[1] "Healthy - MAFLD" "Healthy - MASH" "MAFLD - MASH"
[1] "________"
[1] ""
sig_taxa2 pku_sig
1 Granulicatella 0.0497072255
2 Raoultella 0.0140371509
3 Desulfomicrobium 0.0103044017
4 Chthonomonas/Armatimonadetes_gp3 0.0263525507
5 Erwinia 0.0027819160
6 Ethanoligenens 0.0233782231
7 Henriciella 0.0190102927
8 Christensenella 0.0064987049
9 Halomonas 0.0197408236
10 Anaerotruncus 0.0186105371
11 Eggerthella 0.0024307919
12 Pseudomonas 0.0225741349
13 Anaerostipes 0.0018159510
14 Salmonella 0.0011380575
15 Caloramator 0.0031452010
16 Acidaminobacter 0.0289556224
17 Anaerobranca 0.0404130942
18 Intestinimonas 0.0036603193
19 Odoribacter 0.0285617637
20 Subdoligranulum 0.0040828437
21 Cellulosilyticum 0.0066213217
22 Coprococcus 0.0234061759
23 Pseudobacteroides 0.0366983477
24 Blautia 0.0298199248
25 Senegalimassilia 0.0259528893
26 Butyricimonas 0.0060041265
27 Oscillibacter 0.0374021063
28 Barnesiella 0.0460238540
29 Clostridium_IV 0.0177518356
30 Parabacteroides 0.0006994649
31 Megasphaera 0.0248188001
32 Akkermansia 0.0279588223
33 Ruminococcus 0.0207948325
34 Succinivibrio 0.0027890935
35 Alistipes 0.0004253584
36 Bacteroides 0.0033863908

## Sheet: Supplementary table 8
Supplementary table showing the loading variables for the microbial genera in PCA between patients with MASLD and healthy controls
	p1	p2	p3	p4	p5	p6	p7
Prevotella	-0.0180786	-0.105167	-0.106987	-0.0704449	0.0101713	0.0841195	-0.0888086
Bacteroides	-0.0452558	-0.0107984	0.146554	0.0337578	0.0342953	-0.0251881	0.0364508
Faecalibacterium	-0.0194233	0.00793005	0.077623	-0.0343789	-0.0109843	-0.0678899	0.0510394
Veillonella	-0.0792696	0.0971756	-0.0294669	0.123707	-0.0603035	-0.0216121	0.00546011
Romboutsia	0.0376183	0.0821507	-0.14286	-0.0327847	0.198756	0.013237	0.106336
Dialister	0.0786775	0.0423116	0.0119262	-0.0735835	-0.0676548	0.0741125	0.0594711
Alistipes	0.0633254	-0.0197446	0.125374	0.0598466	0.057768	-0.0236408	0.00407626
Lachnospiracea_incertae_sedis	-0.000502195	0.0694116	0.0159245	-0.0229961	-0.0807673	-0.0144044	-0.0035607
Streptococcus	-0.0550837	0.137259	-0.0583125	0.153755	-0.0358615	-0.0171852	-0.123032
Roseburia	0.0409944	-0.0155643	0.0530162	-0.0257513	-0.061379	-0.0727678	0.0408206
Megamonas	-0.023347	-0.0202984	-0.0112847	-0.033116	0.0182848	0.00247561	0.00218821
Escherichia/Shigella	-0.0908059	0.11521	0.00803692	0.106431	-0.0939341	-0.011384	0.117426
Succinivibrio	-0.00762159	-0.0798286	-0.123373	-0.0571953	-0.0525612	-0.0689225	-0.0429902
Cloacibacillus	0.0308205	0.070937	0.0784046	0.0283705	-0.0620108	0.00253122	0.140511
Ruminococcus	0.083005	0.0116588	0.087881	-0.000304706	0.0396239	-0.111458	-0.0535362
Hungatella	-0.052843	0.134318	-0.0626029	0.152518	-0.04055	-0.013402	-0.129184
Akkermansia	0.00063996	0.042807	0.0639277	0.0179897	-0.0535564	0.0316244	0.190079
Megasphaera	0.0589589	-0.0211563	-0.181851	-0.00809469	0.00578682	-0.103023	0.0466671
Alloprevotella	0.0026375	-0.0232382	-0.111119	-0.0552952	0.0342385	-0.00251949	-0.0173253
Parabacteroides	-0.0243573	-0.0148425	0.101977	0.0314499	-0.00341345	-0.0283731	0.107779
Bifidobacterium	0.0757003	0.127625	0.0338827	0.0564717	0.0430744	-0.0457591	0.0186546
Lactobacillus	0.0675924	0.180102	-0.04344	-0.0333703	-0.0495296	0.0773429	-0.121929
Clostridium_IV	0.143372	0.0163157	0.102089	0.0897585	0.0462759	-0.0254812	-0.0447854
Papillibacter	0.134797	-0.0565325	-0.0465776	0.06008	-0.0757103	-0.111864	0.0211236
Selenomonas	-0.0325478	0.00273671	0.0083011	0.00577852	-0.0107787	0.00684273	0.0255763
Acidaminococcus	0.00967094	-0.0234669	0.00131321	0.00210295	-0.0324994	-0.0373382	0.106733
Parasutterella	-0.0687527	0.0408577	0.0351593	0.0561211	-0.0628224	-0.0167726	0.106619
Mitsuokella	0.0216772	0.00897811	-0.175441	-0.0446823	0.1471	0.00403032	0.0495397
Eubacterium	0.177162	0.0567085	-0.00907509	-0.0397923	-0.0622433	-0.010776	-0.0453199
Fusicatenibacter	0.00304636	0.0325491	0.0643617	-0.0149979	-0.0509354	-0.0800526	0.0879028
Barnesiella	0.0449494	-0.0696895	0.00622928	0.00183091	-0.0230126	-0.100101	-0.0690656
Oscillibacter	0.145883	0.027987	0.046338	-0.0377203	-0.0690434	0.0253525	0.0167554
Sutterella	0.0026675	-0.0173719	0.0271192	-0.0564431	0.0248136	-0.0617042	-0.0583483
Butyricimonas	0.0999382	-0.0722112	-0.104555	0.0344566	-0.126744	-0.145504	0.0102296
Phascolarctobacterium	-0.0202662	-0.0341506	0.044656	-0.0397006	0.00577673	0.00503219	0.0200725
Clostridium_sensu_stricto	-0.025996	0.139346	-0.0283614	0.142171	-0.045853	-0.0422246	-0.0786077
Butyrivibrio	0.0428678	-0.0945678	-0.0364284	0.13298	-0.0169416	0.206834	0.0109077
Collinsella	0.140852	0.0865171	-0.0805278	-0.0784789	-0.0360615	0.0192915	-0.0354506
Senegalimassilia	0.0829222	0.115544	-0.0453202	-0.131682	-0.0919002	0.117339	-0.0737111
Blautia	0.123756	0.0717384	-0.00418645	-0.0565311	-0.176022	0.0321615	0.0667418
Robinsoniella	0.0564554	-0.0182465	0.0711087	0.0937034	0.0626739	0.00329368	-0.0235059
BRC1_genera_incertae_sedis	0.0573182	-0.00948909	0.0586372	0.0896516	0.0797212	0.00845374	-0.0140361
Insolitispirillum	-0.0100617	-0.0414417	0.0522997	-0.0183411	0.0361698	-0.024676	-0.110665
Pseudobacteroides	0.157896	-0.0427018	0.0249352	0.0415146	-0.0257853	-0.0227999	-0.0110501
Haemophilus	-0.0252105	0.00894758	0.0229674	0.040593	0.0173733	-0.0207403	-0.0665665
Holdemanella	0.0999183	0.107574	-0.0410363	-0.128206	-0.0921135	0.118337	-0.047807
Brassicibacter	0.0421462	-0.0929627	-0.0268393	0.133391	-0.00519037	0.214779	0.00812651
Coprococcus	0.0604629	-0.00681102	0.0948882	-0.0578282	-0.0131644	0.0621996	-0.0105332
Clostridium_III	0.147443	0.0244284	0.0214949	-0.0199822	-0.0612484	-0.0315027	-0.0268676
Cellulosilyticum	0.0703408	-0.0195671	0.0458722	0.0940567	0.0520884	-0.055414	0.0236221
Ruminococcus2	0.0355552	0.0639739	0.0504353	-0.0479404	0.0124436	-0.0458547	0.173476
Gemmiger	0.0939453	0.0129941	0.0852972	-0.00823094	0.0624135	-0.114317	-0.0829921
Flavonifractor	-0.0256569	0.0401279	0.0693201	-0.00937461	-0.0512378	0.0327225	0.207098
Clostridium_XlVa	0.00855047	0.0708769	0.0253683	0.0782497	-0.0780504	0.0290021	0.0736395
Hydrogenibacillus	0.109379	-0.0122251	-0.0514588	0.110794	0.111872	-0.0475464	0.054714
Clostridium_XlVb	-0.0244869	0.0314476	0.0774896	-0.00483526	-0.0542804	0.0317366	0.184607
Azospirillum	-0.0108802	-0.0376088	0.0542304	-0.0249848	0.0382394	-0.03357	-0.112248
Subdoligranulum	0.0077408	0.0601847	0.0687787	-0.0268958	0.0505653	-0.0141414	0.198178
Erysipelotrichaceae_incertae_sedis	-0.0781629	0.138133	-0.0189948	0.139572	-0.066455	-0.00526064	0.0191038
Odoribacter	0.0187949	-0.049073	0.096214	0.00508161	0.0866601	-0.0353714	-0.115729
Intestinimonas	0.0613148	-0.0898558	-0.0150043	0.112553	-0.0109097	0.216135	0.0259466
Kandleria	0.0593735	-0.0956385	-0.138417	0.0303284	-0.124491	-0.0708141	0.00659831
Dorea	0.0974776	0.0708764	-0.027533	-0.101577	-0.0115086	0.0583953	0.0164699
Alkaliphilus	0.100239	-0.0959156	0.0212452	0.176447	0.0203016	0.107161	0.00206818
Clostridium_XI	-0.0471694	0.142244	-0.0732175	0.156974	-0.021548	-0.00903372	-0.121547
Coprobacter	-0.0147239	-0.0283512	0.056699	-0.00360282	0.0360939	-0.0037753	-0.04138
Paraprevotella	0.032132	-0.0786717	-0.122913	-0.0316075	-0.0952813	-0.0952452	-0.0372196
Anaerobranca	0.0263724	-0.0388733	0.0343359	0.0126367	-0.00235255	0.0427517	-0.0295527
Acidaminobacter	0.128184	-0.0572424	-0.0497411	0.104338	-0.0365801	-0.0847666	0.0558237
Guggenheimella	0.0645645	-0.0308307	0.0350788	0.102409	0.0433017	-0.00497442	0.0253002
Turicibacter	0.0356191	0.0800282	-0.144656	-0.0342191	0.195784	0.0192351	0.108227
Caloramator	0.150576	-0.0369102	0.0183127	0.127368	0.00344803	-0.112105	0.0203981
Salmonella	-0.0583213	0.0483916	0.0139419	0.0367581	-0.068854	-0.0490057	0.0996789
Saccharofermentans	0.152885	0.0925787	0.075012	-0.0292753	0.0154608	0.0158617	-0.0825777
Anaerovorax	0.127616	0.0882487	-0.130439	-0.0306623	0.118435	-0.013953	0.0832432
Elusimicrobium	-0.0148013	-0.0460182	-0.0592726	-0.0290704	-0.0335176	-0.0455001	-0.0336432
Anaerostipes	0.129755	0.104753	0.08897	-0.0608026	-0.0764596	0.0480393	-0.00568576
Clostridium_XVIII	0.0651088	0.121812	0.102605	-0.0650298	-0.103202	0.0526942	0.108095
Intestinibacter	0.0257661	0.191724	-0.131686	0.0407982	0.106751	0.0237532	-0.00789005
Moryella	-0.0158324	-0.0291775	0.01056	-0.0391392	-0.032274	-0.0519287	0.11317
Enterococcus	-0.0598951	0.149137	-0.0594961	0.164364	-0.0475074	-0.0239865	-0.11868
Desulfovibrio	0.0126977	0.0311082	0.0173403	-0.000138288	-0.0697935	0.00334984	0.200557
Bilophila	-0.0274485	-0.0311105	0.0455948	-0.0303921	0.0340016	0.0152532	0.0648573
Terrisporobacter	-0.0143975	0.165994	-0.100623	0.130724	0.0584017	-0.023161	-0.0858042
Pseudomonas	0.0336417	-0.07093	-0.0655988	0.1119	0.0461109	0.225238	0.0296458
Bacillus	0.109832	-0.013336	-0.00874438	-0.0012614	-0.0826738	-0.0161213	0.0444876
Victivallis	-0.012871	-0.016278	0.0294122	-0.018534	0.0386638	-0.000358645	-0.0387377
Pediococcus	-0.0344089	0.00281846	0.0103337	0.00556737	-0.0100801	0.00901143	0.0262886
Vallitalea	0.114997	-0.0167957	-0.119271	0.0156305	-0.1494	-0.120382	0.0102413
Eggerthella	0.0956916	-0.0107059	0.054359	0.0239026	-0.0167192	0.12755	-0.0138039
Methanobrevibacter	0.00612006	-0.021572	-0.0296483	-0.0254467	-0.0222158	-0.00382225	-0.0355662
Peptococcus	0.0702539	0.118157	-0.00500881	-0.126223	-0.111125	0.13143	-0.0805181
Anaerotruncus	0.0411907	0.00949955	0.0580103	0.00845732	0.0176363	0.0163517	0.0788398
Desulfocella	-0.021075	-0.0589428	-0.0810887	-0.0419778	0.0341331	0.00609276	-0.0489866
Acinetobacter	0.0334011	0.0829644	-0.146446	-0.0319178	0.193409	0.0194006	0.109978
Lachnospira	0.0110181	4.6632e-07	0.074545	-0.0161145	0.062135	-0.0786002	-0.0244824
Aestuariispira	-0.0110893	-0.0379195	0.0542789	-0.0245997	0.0382122	-0.0334011	-0.113805
Weissella	0.0335	0.0811964	-0.0948543	-0.0492714	0.184634	-0.00535257	0.0829583
Leptolinea	0.121703	0.105216	0.0366063	-0.10473	-0.0634566	0.0215367	-0.109943
Halomonas	-0.0616864	-0.0559423	-0.0600297	-0.0243973	-0.0549287	-0.0514125	0.0119118
Christensenella	0.117507	-0.101527	-0.0981103	0.115169	-0.0908031	0.00810363	0.0407959
Henriciella	0.132231	0.0292088	0.0922074	0.0872758	0.0795062	-0.106817	-0.023631
Catenibacterium	0.0449985	-0.10129	-0.126531	0.0300134	-0.103829	-0.0310135	-0.00767809
Pseudoflavonifractor	0.0765205	-0.0510998	0.00261432	0.0378053	0.113354	0.0987182	0.0282644
Acetivibrio	0.0384553	-0.0169753	0.0489466	0.000247808	-0.0213925	-0.0182138	0.0118193
Ethanoligenens	0.111279	0.028396	0.071972	0.0605734	0.0499033	-0.131441	-0.00482356
Leuconostoc	-0.044429	0.0549335	-0.00179835	0.0751133	-0.0411069	-0.0193223	0.0489171
Cronobacter	-0.0896868	0.104304	0.0121348	0.0968723	-0.0905437	-0.0151374	0.119972
GpI	-0.0075724	-0.0361394	0.0497356	-0.0235489	0.0386096	-0.0346289	-0.11189
Paenibacillus	0.129834	0.0360664	0.0940295	0.0657759	0.0639808	-0.116465	-0.0251969
Acholeplasma	0.143726	0.00292334	0.0775451	0.122407	0.0435409	0.0610903	0.0140819
Oribacterium	0.00329311	-0.0118223	0.0819518	-0.0627867	0.0141024	-0.022305	-0.0430812
Slackia	0.105445	0.0949292	-0.0584771	-0.0157941	0.157721	-0.0245064	0.0326882
Pseudopedobacter	0.0694194	-0.0570206	-0.0599029	-0.00634855	-0.0916117	-0.124506	-0.00887308
Anaerosphaera	0.103139	-0.0889852	-0.0955291	0.0520417	-0.137197	-0.0427642	0.0640791
Lachnobacterium	0.0987794	0.0103992	0.0760615	0.00914972	0.0123917	-0.0333659	-0.0218983
Zhizhongheella	0.0390684	-0.0246407	0.0434795	-0.00943229	-0.0332921	-0.00295576	0.0163648
Thermicanus	0.135302	0.0155178	0.0823004	0.0451888	0.0130033	0.018345	-0.0793273
Staphylococcus	0.0326036	0.0843045	-0.147986	-0.0245609	0.196961	0.0157898	0.101234
Erwinia	-0.0560089	0.0471419	0.015625	0.0326143	-0.0654154	-0.047543	0.0919538
Chthonomonas/Armatimonadetes_gp3	0.159867	0.0734212	0.0884531	-0.0116092	-0.0243211	0.0574191	-0.0675724
Oxalobacter	0.0569326	-0.0249083	0.0761881	0.080163	0.0712144	-0.0126185	-0.0308877
Asteroleplasma	0.0702187	0.117074	-0.00547729	-0.126801	-0.108665	0.12942	-0.0854072
Olsenella	0.041986	-0.0549979	-0.141164	-0.0223632	0.0322248	-0.0601716	-0.00995949
Anaerovibrio	0.106255	0.0270652	-0.0261735	0.0900394	0.093959	-0.0599947	0.0728264
Desulfomicrobium	-0.00883413	-0.0318738	0.042266	0.0153348	0.0220771	0.0317843	-0.00180398
Gemmatimonas	-0.0134561	-0.0290669	-0.0164627	-0.0251745	0.026427	0.026917	-0.033318
Mogibacterium	0.150165	0.0808186	-0.0906036	-0.0699328	-0.0903459	0.0184337	-0.019174
Caloranaerobacter	0.0579846	-0.0195211	0.0231104	0.0160111	-0.0478185	0.0615695	0.0336216
Acetitomaculum	0.0512198	-0.00763638	0.031977	-0.0121493	-0.0423657	0.0351621	0.0295153
Raoultella	-0.0799559	0.124401	-0.0437625	0.145456	-0.0652615	-0.0294035	-0.00608177
Granulicatella	-0.0681105	0.148206	-0.0419898	0.146551	-0.0546464	-0.0287193	-0.0906706
Allisonella	0.111181	0.0243594	-0.0358583	-0.0115225	0.0816273	-0.0891727	0.00903877
Propioniferax	-0.0200511	-0.0384908	-0.0699779	-0.0381985	0.028454	-0.00150822	-0.0277293
Faecalicoccus	0.0949006	0.124476	-0.0434777	-0.135429	-0.070008	0.109087	-0.0674111
Phaeospirillum	-0.00975928	-0.054467	0.0495379	-0.00496179	0.0354982	0.000442483	-0.111081
Streptophyta	0.0482823	0.191598	-0.0783275	-0.0339036	0.0262334	0.0916898	-0.0128164
Marinifilum	-0.0182133	0.00613434	0.0594843	0.0128072	-0.0184324	0.0334316	0.103964
Anaerofilum	0.0780694	0.0289123	-0.0109664	-0.0307449	0.0388312	0.0567643	0.0859595
Anaeroglobus	0.0311776	0.0770597	-0.0327292	-0.0214722	0.12051	0.0169496	8.76536e-05
Cosenzaea	-0.0558622	0.0538493	-0.0135823	0.0760045	-0.0488937	-0.0207992	0.0493388
Coprobacillus	0.079938	0.12981	0.063434	-0.0947249	-0.131864	0.0883591	0.0371266
Armatimonadetes_gp4	0.0836244	-0.110777	-0.0928774	0.128422	-0.0864571	0.110981	0.0266762
Rothia	-0.0558962	0.134493	-0.0520288	0.156159	-0.0374594	-0.0184821	-0.128074
Mycoplasma	0.0512827	-0.0847281	-0.0136449	0.146893	0.0197797	0.207101	0.0104181
Empedobacter	0.0348556	0.0782252	-0.147715	-0.0335707	0.197729	0.0176671	0.103254
Poribacteria_genera_incertae_sedis	0.101965	0.0520628	0.0979169	0.0184439	0.0207246	-0.119126	-0.00848579
Actinomyces	-0.0397897	0.160902	-0.0426157	0.164162	-0.0111298	-0.0361052	-0.117554
Eisenbergiella	-0.0339467	0.0477624	0.0647435	0.0130388	-0.0341432	0.0280485	0.17716
Pectinatus	-0.00189128	-0.0298155	0.0164685	-0.0247482	0.0241832	-0.000180571	-0.000862112
Gordonibacter	0.110413	0.0570853	0.102798	0.0554376	0.10141	-0.092582	-0.0249845
Dysgonomonas	0.101404	-0.0549183	-0.122304	0.00784191	-0.127858	-0.120415	0.0542933
Emticicia	0.0576645	-0.0739956	-0.066419	0.12927	0.0037466	0.206743	0.0183904
Hydrogenoanaerobacterium	0.0914438	-0.0078409	0.0919552	0.0801377	0.0537687	-0.0160441	-0.0166305
WPSUnclassified2_genera_incertae_sedis	0.0955716	0.0453478	0.0760615	0.0293711	0.0492562	-0.079335	-0.0410603
Dokdonia	-0.0250724	-0.0824925	-0.101511	-0.0337665	-0.0770938	-0.0869179	-0.0151451
Phocaeicola	0.0111362	0.00237544	0.037053	-0.00316146	-0.0145807	0.0223852	0.0293425
Acetatifactor	0.00571083	-0.0499822	0.0208982	-0.0382754	0.00460287	-0.0103428	-0.0541867
Alicyclobacillus	0.103165	-0.0752481	-0.0224514	0.110632	-0.0474118	-0.0178515	0.0559748
Pseudobutyrivibrio	0.111774	-0.0551344	-0.0818978	0.00951281	-0.104535	-0.158532	0.0220209
Anaerobiospirillum	0.0640194	-0.0552825	-0.18526	0.00121624	-0.100853	-0.130775	0.021654
Buttiauxella	-0.0752958	0.0870914	-0.0110066	0.0940494	-0.0708106	-0.043728	0.0583597
Gp16	0.102872	-0.0226233	0.105556	0.109508	0.0543068	0.0447111	-0.0197513
Enterobacter	-0.0541979	0.0410397	0.0175858	0.0267056	-0.0639394	-0.0467488	0.0973884
Gp17	0.0760892	-0.0365805	0.080107	0.112612	0.0504824	0.0463096	-0.0132539
Holdemania	-0.00253867	0.0305175	0.0669996	-0.0126586	-0.0399591	0.00893107	0.183387
Porphyromonas	0.0452914	-0.00740034	0.0219003	-0.00220741	-0.0404789	-0.046207	0.0208313
Comamonas	0.078855	0.0562693	0.0861156	0.0144116	0.0510715	-0.109684	-0.0362573
Butyricicoccus	0.0821237	0.0694054	0.0880777	-0.00526279	-0.0535464	0.025724	0.0580915
Effusibacillus	0.0339419	-0.0769316	-0.0322962	0.136083	-0.00943862	0.227196	0.0169388
Proteocatella	0.0983711	0.0336482	-0.165221	-0.00867051	0.00929235	-0.0699358	0.0702302
Cetobacterium	-0.0181258	-0.00302524	0.0115455	-0.0248346	-0.00564563	-0.0296059	0.0132808
Cruoricaptor	0.0707981	0.115609	-0.00626308	-0.127427	-0.107967	0.130393	-0.0865509
Lachnoanaerobaculum	0.0132427	0.0100071	0.0395306	0.0444372	0.0328582	-0.029611	0.0564598
Citrobacter	-0.083658	0.127202	0.00502189	0.115362	-0.100582	-0.0157896	0.126725
Armatimonadetes_gp2	0.00996176	-0.0955947	-0.0284904	0.0258497	0.0152322	0.0405095	-0.0914359
Vagococcus	-0.0584244	0.142092	-0.0582798	0.153854	-0.0455992	-0.0161214	-0.1256
Proteiniborus	0.105494	-0.114777	-0.126058	0.0871698	-0.104584	-0.00889975	0.0327612
Peptostreptococcaceae_incertae_sedis	0.0532613	-0.00693577	0.0312249	0.0882276	0.0601485	-0.0507913	0.0345146
Catenisphaera	0.0404	-0.089498	-0.0350709	0.129552	-0.0111278	0.218751	0.0165819
Scardovia	0.0392297	0.0790866	-0.144029	-0.0296326	0.201264	0.0122854	0.103242

## Sheet: Supplementary table 9
Supplementary table showing three most contributin genera in PCA between patients with MASLD and healthy controls on the first two components
	p1	p2	Variable
Eubacterium	0.177162	0.0567085	Eubacterium
Pseudobacteroides	0.157896	-0.0427018	Pseudobacteroides
Chthonomonas/Armatimonadetes_gp3	0.159867	0.0734212	Chthonomonas/Armatimonadetes_gp3
Escherichia/Shigella	-0.0908059	0.11521	Escherichia/Shigella
Cronobacter	-0.0896868	0.104304	Cronobacter
Citrobacter	-0.083658	0.127202	Citrobacter
Lactobacillus	0.0675924	0.180102	Lactobacillus
Intestinibacter	0.0257661	0.191724	Intestinibacter
Streptophyta	0.0482823	0.191598	Streptophyta
Prevotella	-0.0180786	-0.105167	Prevotella
Armatimonadetes_gp4	0.0836244	-0.110777	Armatimonadetes_gp4
Proteiniborus	0.105494	-0.114777	Proteiniborus

[truncated: 50 more sheets: Supplementary table 10, Supplementary table 11, Supplementary table 12, Supplementary table 13, Supplementary table 14, Supplementary table 15, Supplementary table 16, Supplementary table 17, Supplementary table 18, Supplementary table 19, Supplementary table 20, Supplementary table 21, Supplementary table 22, Supplementary table 23, Supplementary table 24, Supplementary table 25, Supplementary table 26, Supplementary table 27, Supplementary table 28, Supplementary table 29 …]
